# Supplementary material for: The peripheral and Central Humphrey visual field – morphological changes during aging
Source: BMC Ophthalmol. 2017 Jul 17;17:127. doi: 10.1186/s12886-017-0522-3 (PMC5514484; doi:10.1186/s12886-017-0522-3)
Supplement: Supplementary file 3 — Original single measurements of the HVF. All sum scores of the individual measurements in all four quadrants. (XLSX 11 kb) [file 12886_2017_522_MOESM3_ESM.xlsx]

## Sheet: HVF 24-2
		30			50			70			90
NS		459			447			420			375
		478			454			407			392
		434			469			418			329
		468			452			422			396
		423			451			444			345
	MW	452.4			454.6			422.2			367.4
	STAB	23.1582			8.44393			13.4981			29.399
NI		463			450			431			388
		492			466			411			394
		458			468			425			343
		478			442			441			396
		439			461			461			389
	MW	466			457.4			433.8			382
	STAB	20.137			11.0815			18.6869			22.0567
TS		410			411			378			322
		435			427			362			370
		397			438			383			315
		424			404			386			348
		397			394			343			290
	MW	412.6			414.8			370.4			329
	STAB	16.772			17.6833			17.8969			30.8545
TI		420			404			389			327
		426			427			352			364
		397			403			357			340
		408			381			389			370
		346			400			401			329
	MW	399.4			403			377.6			346
	STAB	31.8716			16.3554			21.721			19.9123

## Sheet: HVF 60-4
		30			50			70			90
NS		362			204			230			114
		364			301			169			29
		281			277			174			75
		298			286			146			109
		248			253			204			20
	MW	310.6			264.2			184.6			69.4
	STAB	51.1058			37.8906			32.7231			43.7641
NI		353			266			145			49
		392			155			88			58
		333			152			120			56
		349			315			182			91
		288			212			270			88
	MW	343			220			161			68.4
	STAB	37.6231			70.8061			69.9786			19.578
TS		475			318			228			147
		473			294			221			130
		356			334			198			88
		435			398			240			108
		391			251			372			18
	MW	426			319			251.8			98.2
	STAB	52			54.1202			68.9144			50.062
TI		432			517			319			156
		606			319			241			147
		432			311			212			146
		592			369			301			150
		537			380			377			121
	MW	519.8			379.2			290			144
	STAB	84.1974			82.7176			65.2227			13.435
